# Supplementary material for: Antioxidant Activity and DPP-IV Inhibitory Effect of Fish Protein Hydrolysates Obtained from High-Pressure Pretreated Mixture of Rainbow Trout (Oncorhynchus mykiss) and Atlantic Salmon (Salmo salar) Rest Raw Material
Source: Mar Drugs. 2024 Dec 18;22(12):568. doi: 10.3390/md22120568 (PMC11677631; doi:10.3390/md22120568)
Supplement: Supplementary file 1 [file marinedrugs-22-00568-s001.zip]

Archive with 1 entries (1 files):
- marinedrugs-3341512-supplementary.pdf
